# Supplementary material for: The Lack of STING Impairs the MHC-I Dependent Antigen Presentation and JAK/STAT Signaling in Murine Macrophages
Source: Int J Mol Sci. 2022 Nov 17;23(22):14232. doi: 10.3390/ijms232214232 (PMC9697192; doi:10.3390/ijms232214232)
Supplement: Supplementary file 1 [file ijms-23-14232-s001.zip]

Archive with 1 entries (1 files):
- ijms-1866277-supplementary.pdf
